# Supplementary material for: Fluorescence Lifetimes of NIR-Emitting Molecules with Excited-State Intramolecular Proton Transfer
Source: Molecules. 2022 Dec 23;28(1):125. doi: 10.3390/molecules28010125 (PMC9822172; doi:10.3390/molecules28010125)
Supplement: Supplementary file 1 [file molecules-28-00125-s001.zip]

Archive with 1 entries (1 files):
- molecules-2114515-supplementary.pdf
